# Supplementary material for: Neuroprotective Efficacy of Astragalus mongholicus in Ischemic Stroke: Antioxidant and Anti-Inflammatory Mechanisms
Source: Cells. 2025 Jan 14;14(2):117. doi: 10.3390/cells14020117 (PMC11764225; doi:10.3390/cells14020117)
Supplement: Supplementary file 1 [file cells-14-00117-s001.zip]

Archive with 1 entries (1 files):
- cells-3345148-supplementary.pdf
